# Supplementary material for: plantsUPS: a database of plants' Ubiquitin Proteasome System
Source: BMC Genomics. 2009 May 16;10:227. doi: 10.1186/1471-2164-10-227 (PMC2690602; doi:10.1186/1471-2164-10-227)
Supplement: Additional file 4 — Supplement Table S2. The 89 GSEs collected in plantsUPS. We complied 89 GSEs from GEO, and manually categorized them into five different classes. [file 1471-2164-10-227-S4.xls]

## Sheet: GEOanno
Species	GPL	Class	GSE	Title
arabidopsis	GPL198	tissue	GSE607	Arabidopsis thaliana leaf, stem and flower tissues
arabidopsis	GPL198	tissue	GSE5533	Tissue Type Arrays of Columbia-0
arabidopsis	GPL198	stress	GSE5620	AtGenExpress: Stress Treatments (Control plants)
arabidopsis	GPL198	stress	GSE5621	AtGenExpress: Stress Treatments (Cold stress)
arabidopsis	GPL198	stress	GSE5622	AtGenExpress: Stress Treatments (Osmotic stress)
arabidopsis	GPL198	stress	GSE5623	AtGenExpress: Stress Treatments (Salt stress)
arabidopsis	GPL198	stress	GSE5624	AtGenExpress: Stress Treatments (Drought stress)
arabidopsis	GPL198	stress	GSE5625	AtGenExpress: Stress Treatments (Genotoxic stress)
arabidopsis	GPL198	stress	GSE5626	AtGenExpress: Stress Treatments (UV-B stress)
arabidopsis	GPL198	stress	GSE5627	AtGenExpress: Stress Treatments (Wounding stress)
arabidopsis	GPL198	stress	GSE5628	AtGenExpress: Stress Treatments (Heat stress)
arabidopsis	GPL198	development	GSE5629	AtGenExpress: Developmental series (seedlings and whole plants)
arabidopsis	GPL198	development	GSE5630	AtGenExpress: Developmental series (leaves)
arabidopsis	GPL198	development	GSE5631	AtGenExpress: Developmental series (roots)
arabidopsis	GPL198	development	GSE5632	AtGenExpress: Developmental series (flowers and pollen)
arabidopsis	GPL198	development	GSE5633	AtGenExpress: Developmental series (shoots and stems)
arabidopsis	GPL198	development	GSE5634	AtGenExpress: Developmental series (siliques and seeds)
arabidopsis	GPL198	treatment	GSE5684	AtGenExpress: Pathogen Series: Response to Botrytis cinerea infection
arabidopsis	GPL198	treatment	GSE5685	AtGenExpress: Pathogen Series: Pseudomonas half leaf injection
arabidopsis	GPL198	treatment	GSE5686	AtGenExpress: Pathogen Series: Response to Erysiphe orontii infection
arabidopsis	GPL198	treatment	GSE5687	AtGenExpress: Different temperature treatment of seeds
arabidopsis	GPL198	treatment	GSE5688	AtGenExpress: Response to sulfate limitation
arabidopsis	GPL198	treatment	GSE5696	AtGenExpress: Effect of brassinosteroids in seedlings
arabidopsis	GPL198	other	GSE5697	AtGenExpress: Comparison of plant hormone-related mutants
arabidopsis	GPL198	treatment	GSE5698	AtGenExpress: Cytokinin treatment of seedlings
arabidopsis	GPL198	other	GSE5699	AtGenExpress: ARR21C overexpression
arabidopsis	GPL198	treatment	GSE5700	AtGenExpress: Effect of ABA during seed imbibition
arabidopsis	GPL198	treatment	GSE5701	AtGenExpress: Basic hormone treatment of seeds
rice	GPL2025	stress	GSE3053	Rice salt expression
rice	GPL2025	stress	GSE4438	Expression data from rice under salinity stress
rice	GPL2025	stress	GSE6901	Expression data for stress treatment in rice seedlings
rice	GPL2025	stress	GSE14275	Expression data for heat shock in rice seedlings
rice	GPL2025	tissue	GSE6893	Expression data for reproductive development in rice
rice	GPL2025	tissue	GSE7951	Genome-wide gene expression profiling of rice stigma
rice	GPL2025	other	GSE4471	Expression data from rice varieties Azucena and Bala grown in 0 and 1ppm arsenate
rice	GPL2025	treatment	GSE6719	Cytokinin responsive genes in rice
rice	GPL2025	other	GSE6720	Gene expression in OsRR6-overexpression line
rice	GPL2025	other	GSE6737	Over-expression of a Type-A Response Regulator Alters Rice Morphology and Cytokinin Metabolism
rice	GPL2025	other	GSE6908	Transcript Profiling of the Aerobic and Anoxic Rice Coleoptile
rice	GPL2025	other	GSE7197	Down-regulation of OsSRT1 induces DNA fragmentation and cell death in rice
rice	GPL2025	treatment	GSE7256	Identification of rice genes differentially expressed upon virulent infection by Magnaporthe grisea
rice	GPL2025	other	GSE8380	Rice Gene Network Inferred from Expression Profiling of Plants Overexpressing OsWRKY13
rice	GPL2025	development	GSE9498	Global gene expression profiles of Oryza sativa wild type Zhonghua11 and mutant gif1 in filling stage
rice	GPL2025	other	GSE10373	Rice cultivars undergoing a susceptible and resistant interaction with the parasitic plant Striga hermonthica
rice	GPL2025	development	GSE10857	Gene expression of rice root tips before, at and buckled by a hard layer in two rice varieties
rice	GPL2025	development	GSE10872	Molecular characterization and genetic analysis reveal SA0420 as an early senescing rice mutant with pleotropic
rice	GPL2025	other	GSE12069	Mycroarray analyses reveal that plant mutagenesis may induce more transcriptomic changes than transgene insertion
rice	GPL2025	other	GSE12097	antiOsLIC collar chip
rice	GPL892	tissue	GSE7530	Gene expression profiles of various tissues under different physiological conditions
rice	GPL892	development	GSE7531	Differentially expressed genes from different developmantal stages in rice
rice	GPL892	stress	GSE7532	Differentially expressed genes under different stress conditions in rice
rice	GPL892	stress	GSE11021	Gene Expression in Response to excess Copper Stress in Rice Leaves
poplar	GPL4359	other	GSE5887	Pseudomonas aeruginosa PAO1 virulent genes in the poplar rhizosphere
poplar	GPL4359	treatment	GSE9673	Comparative transcriptomic reveals signatures specific to various interactions with Melampsora rust fungi
maize	GPL4032	other	GSE7030	Phenotypic and molecular characterisation of a novel Bt2 allele in maize
maize	GPL4032	other	GSE8174	Cis-transcriptional variation in maize inbred lines B73 and Mo17 leads to additive expression - Seedling data
maize	GPL4032	other	GSE8176	Cis-transcriptional variation in maize inbred lines B73 and Mo17 leads to additive expression - Immature ear data
maize	GPL4032	other	GSE8179	Cis-transcriptional variation in maize inbred lines B73 and Mo17 leads to additive expression - Embryo data
maize	GPL4032	other	GSE8188	Expression profiling of zmet2-m1 mutants relative to wild-type
maize	GPL4032	other	GSE8194	Cis-transcriptional variation in maize inbred lines B73 and Mo17 leads to additive expression
maize	GPL4032	other	GSE8275	Non-additive and imprinted gene expression in hybrid maize endosperm_13DAP
maize	GPL4032	other	GSE8278	Non-additive and imprinted gene expression in hybrid maize endosperm_19DAP
maize	GPL4032	other	GSE8308	Non-additive and imprinted gene expression in hybrid maize endosperm_13DAP and 19DAP
maize	GPL4032	other	GSE8320	Transcriptional and translational gene regulation in the maize pulvinus
maize	GPL4032	treatment	GSE10023	Maize gene expression during infection with Ustilago maydis
maize	GPL4032	other	GSE10236	Similar patterns of additive and non-additive gene expression in maize hybrids with varying levels of heterosis
maize	GPL4032	other	GSE10237	Gene expression variation among eight maize inbreds
maize	GPL4032	other	GSE10243	Profiling expression changes caused by a segmental aneuploid in maize
maize	GPL4032	other	GSE12770	Evaluation of Target Preparation Methods for Single-Feature Polymorphism Detection in Large Complex Plant Genomes
maize	GPL4032	treatment	GSE12892	Maize gene expression during infection with Ustilago maydis strain SG200Dpep1
grape	GPL1320	other	GSE6404	V. vinifera 'Cabernet sauvignon' and V. aestivalis 'Norton' innoculated with Erysiphe necator conidiospores
grape	GPL1320	tissue	GSE11406	Expression data in individual grape berries during ripening initation
soybean	GPL4592	tissue	GSE6414	Expression data from soybean seed compartments with embryos at the globular stage
soybean	GPL4592	treatment	GSE7108	Gene expression analysis in soybean with respect to Pahakopsora pachyrhizii at V2 growth stage
soybean	GPL4592	development	GSE7511	Expression data from soybean seed compartments with embryos at the heart stage
soybean	GPL4592	development	GSE7592	Expression data from SRB embryo regions at the globular stage
soybean	GPL4592	development	GSE7881	Expression data from soybean seed compartments with embryos at the cotyledon stage
soybean	GPL4592	development	GSE8112	Expression data from soybean seed compartments with embryos at the early maturation stage
soybean	GPL4592	treatment	GSE8432	Expression survey of Rpp1 soybean line PI200492 resistant to P. pachyrhizi
soybean	GPL4592	other	GSE9374	Exploration of microarrays as tools to assess substantial equivalence of genetically modified soybeans
soybean	GPL4592	other	GSE9730	Effect of foliar spray of lipo-chitooligosaccharide (Nod factor) on soybean leaf gene expression.
soybean	GPL4592	stress	GSE10284	Detection and Validation of Single Feature Polymorphisms in Cowpea using a Soybean Genome Array
soybean	GPL4592	other	GSE12300	Suppression of oleosin in soybean cotyledon
soybean	GPL4592	other	GSE12314	Storage Protein Suppression in Transgenic Soybean Cotyledons
medicago	GPL4652	tissue	GSE8115	A transcript profile of Medicago truncatula root meristem cells
medicago	GPL4652	other	GSE8131	A transcript profile of Medicago truncatula 2HA and Jemmalong during somatic embryogenesis
medicago	GPL4652	treatment	GSE8138	A transcript profile of Medicago truncatula 2HA tissue culture with auxin treatment
medicago	GPL4652	treatment	GSE9818	Regulation of nitrogen acquisition (NO3-, NH4+ et N2) by nitrogen status
medicago	GPL4652	stress	GSE13907	Medicago truncatula seedlings grown two weeks in hydroponics media then carry out salt stress
